# Supplementary material for: Microbiome dynamics in the congregate environment of U.S. Army Infantry training
Source: Microbiol Spectr. 2025 Dec 17;14(2):e00474-25. doi: 10.1128/spectrum.00474-25 (PMC12889126; doi:10.1128/spectrum.00474-25)
Supplement: Table S1 — Per-sample taxonomic counts. [file spectrum.00474-25-s0002.csv]

Table S1. Per-sample taxonomic counts
subject	location	platoon	day	sk__k__p__c__o__f__g__s_	sk__k__p__c__o__f__g__s_BMMF2 DNA sequence	sk__k__p__c__o__f__g__s_Cloning vector pCY1108	sk__k__p__c__o__f__g__s_Cloning vector pKL13	sk__k__p__c__o__f__g__s_eukaryotic synthetic construct	sk__k__p__c__o__f__g__s_Relication competent episomal DNA MSSI1.162	sk__k__p__c__o__f__g__s_Shuttle vector pBA	sk__k__p__c__o__f__g__s_Shuttle vector pBSJL2	sk__k__p__c__o__f__g__s_Shuttle vector pG106-KA	sk__k__p__c__o__f__g__s_Shuttle vector pG108	sk__k__p__c__o__f__g__s_Sphinx2.36-related DNA	sk__k__p__c__o__f__g__s_synthetic construct	sk__k__p__c__o__f__g__s_uncultured marine microorganism HF4000_APKG2J17	sk__k__p__c__o__f__g__s_uncultured marine organism	sk__k__p__c__o__f__g__s_uncultured microorganism	sk__k__p__c__o__f__g__s_uncultured organism	sk__k__p__c__o__f__g__s_uncultured prokaryote	sk__k__p__c__o__f__g__s_unidentified	sk__k__p__c__o__f__g__s_unidentified plasmid	sk_Archaea_k__p__c__o__f__g__s_	sk_Archaea_k__p__c__o__f__g__s_uncultured archaeon	sk_Archaea_k__p_Candidatus Korarchaeota_c__o__f__g_Candidatus Korarchaeum_s_Candidatus Korarchaeum cryptofilum	sk_Archaea_k__p_Candidatus Thermoplasmatota_c_Thermoplasmata_o__f__g__s_	sk_Archaea_k__p_Candidatus Thermoplasmatota_c_Thermoplasmata_o_Thermoplasmatales_f__g__s_Thermoplasmatales archaeon BRNA1	sk_Archaea_k__p_Crenarchaeota_c_Thermoprotei_o__f__g__s_	sk_Archaea_k__p_Crenarchaeota_c_Thermoprotei_o_Thermoproteales_f_Thermoproteaceae_g_Pyrobaculum_s_Pyrobaculum sp. WP30	sk_Archaea_k__p_Euryarchaeota_c__o__f__g__s_	sk_Archaea_k__p_Euryarchaeota_c_Halobacteria_o__f__g__s_	sk_Archaea_k__p_Euryarchaeota_c_Halobacteria_o_Halobacteriales_f__g__s_	sk_Archaea_k__p_Euryarchaeota_c_Halobacteria_o_Halobacteriales_f__g__s_haloarchaeon 3A1-DGR	sk_Archaea_k__p_Euryarchaeota_c_Halobacteria_o_Halobacteriales_f__g_Salinibaculum_s_Salinibaculum litoreum	sk_Archaea_k__p_Euryarchaeota_c_Halobacteria_o_Halobacteriales_f__g_Salinirubellus_s_	sk_Archaea_k__p_Euryarchaeota_c_Halobacteria_o_Halobacteriales_f__g_Salinirubellus_s_Salinirubellus salinus	sk_Archaea_k__p_Euryarchaeota_c_Halobacteria_o_Halobacteriales_f__g_Salinirubellus_s_Salinirubellus sp. BND22	sk_Archaea_k__p_Euryarchaeota_c_Halobacteria_o_Halobacteriales_f_Haloarculaceae_g__s_	sk_Archaea_k__p_Euryarchaeota_c_Halobacteria_o_Halobacteriales_f_Haloarculaceae_g_Halapricum_s_	sk_Archaea_k__p_Euryarchaeota_c_Halobacteria_o_Halobacteriales_f_Haloarculaceae_g_Halapricum_s_Halapricum desulfuricans	sk_Archaea_k__p_Euryarchaeota_c_Halobacteria_o_Halobacteriales_f_Haloarculaceae_g_Haloarcula_s_	sk_Archaea_k__p_Euryarchaeota_c_Halobacteria_o_Halobacteriales_f_Haloarculaceae_g_Haloarcula_s_Haloarcula marismortui	sk_Archaea_k__p_Euryarchaeota_c_Halobacteria_o_Halobacteriales_f_Haloarculaceae_g_Haloarcula_s_Haloarcula taiwanensis	sk_Archaea_k__p_Euryarchaeota_c_Halobacteria_o_Halobacteriales_f_Haloarculaceae_g_Halococcoides_s_Halococcoides cellulosivorans	sk_Archaea_k__p_Euryarchaeota_c_Halobacteria_o_Halobacteriales_f_Haloarculaceae_g_Haloglomus_s_	sk_Archaea_k__p_Euryarchaeota_c_Halobacteria_o_Halobacteriales_f_Haloarculaceae_g_Halomicroarcula_s_	sk_Archaea_k__p_Euryarchaeota_c_Halobacteria_o_Halobacteriales_f_Haloarculaceae_g_Halorhabdus_s_Halorhabdus sp. CBA1104	sk_Archaea_k__p_Euryarchaeota_c_Halobacteria_o_Halobacteriales_f_Haloarculaceae_g_Halorientalis_s_Halorientalis litorea	sk_Archaea_k__p_Euryarchaeota_c_Halobacteria_o_Halobacteriales_f_Haloarculaceae_g_Halorientalis_s_Halorientalis sp. IM1011
S1	IR	P4	D0	5486	0	0	0	0	0	0	0	0	0	0	0	0	0	11	0	0	0	0	2	0	0	0	0	0	0	1	9	4	25	0	0	0	10	15	0	0	0	0	0	0	0	0	0	0	0
S1	IR	P4	D28	1291	0	0	0	0	0	0	0	0	0	0	0	0	0	0	0	0	0	0	0	0	0	0	0	0	0	0	8	5	0	0	0	0	0	0	0	0	0	0	0	0	0	0	0	0	0
S1	IR	P4	D90	8530	0	0	0	0	0	0	0	0	0	0	0	10	0	28	34	23	0	0	9	0	0	0	0	0	0	0	13	12	0	0	0	0	0	9	0	0	19	0	0	0	0	0	0	0	0
S1	NR	P4	D28	3463	0	0	0	0	0	0	0	0	0	0	0	0	0	0	0	0	0	0	0	0	0	0	0	0	0	0	0	0	0	0	0	0	0	0	0	0	0	0	0	0	0	0	0	0	0
S1	NR	P4	D90	6833	0	0	0	8	0	0	0	0	0	0	0	0	0	0	0	0	0	0	0	0	0	0	0	0	0	0	0	0	0	0	0	0	0	0	0	0	0	0	0	0	0	0	0	0	0
S1	OR	P4	D0	44707	0	0	0	0	0	0	0	0	0	0	0	0	0	0	268	187	0	0	4	0	0	0	0	0	0	3	9	0	0	0	0	0	0	0	0	0	0	0	0	0	0	0	0	0	0
S1	OR	P4	D28	37347	0	0	0	0	0	0	0	0	0	0	0	0	0	0	435	383	0	10	0	0	0	0	0	0	0	0	10	0	0	0	0	0	0	0	0	0	0	0	0	0	0	0	0	0	0
S1	PR	P4	D0	45304	0	0	0	0	0	0	0	0	0	0	0	0	0	0	2518	191	0	308	6	0	0	0	0	0	0	4	19	1	0	0	0	0	0	18	0	0	0	0	0	0	0	0	0	0	0
S1	PR	P4	D28	284934	0	0	0	0	0	15	0	38	0	0	7	0	0	7	16260	788	0	2672	14	0	0	0	0	0	0	10	18	3	0	0	0	0	0	15	0	0	0	0	0	0	9	0	0	0	0
S1	PR	P4	D90	61423	0	0	0	0	0	0	0	0	0	0	0	8	0	15	3512	498	0	876	5	0	0	7	0	0	0	0	9	9	0	0	0	0	0	0	0	0	0	0	0	0	0	0	0	0	0
S2	IR	P4	D0	86894	0	0	0	0	0	0	0	0	0	0	0	0	0	0	2678	491	0	936	5	0	0	0	0	0	0	2	14	0	0	0	0	0	0	9	0	0	0	0	0	0	0	0	0	0	0
S2	IR	P4	D28	1	0	0	0	0	0	0	0	0	0	0	0	0	0	0	0	0	0	0	0	0	0	0	0	0	0	0	0	0	0	0	0	0	0	0	0	0	0	0	0	0	0	0	0	0	0
S2	IR	P4	D90	10178	0	0	0	0	0	0	0	0	0	0	0	0	0	20	31	0	0	0	4	0	0	0	0	0	0	3	31	15	0	0	0	0	0	13	0	8	0	0	0	0	0	0	0	0	0
S2	NR	P4	D28	6184	0	0	0	0	0	0	0	0	0	0	0	0	0	0	0	0	0	0	0	0	0	0	0	0	0	0	0	0	0	0	0	0	0	0	0	0	0	0	0	0	0	0	0	0	0
S2	NR	P4	D90	2490	0	0	0	0	0	0	0	0	0	0	0	0	0	0	0	0	0	0	1	0	0	0	0	0	0	3	8	0	0	0	0	0	0	0	0	0	0	0	0	0	0	0	0	0	0
S2	OR	P4	D0	61727	0	0	0	0	0	11	21	0	0	0	0	0	0	0	225	12	0	42	5	0	0	0	0	0	0	10	0	0	0	0	0	0	0	0	0	0	0	0	0	0	0	0	0	0	0
S2	OR	P4	D28	53825	0	0	0	0	0	0	7	0	0	0	0	0	0	0	280	16	0	46	5	8	0	0	0	0	0	10	0	0	0	0	0	0	0	0	0	0	0	0	0	0	0	0	0	0	0
S2	OR	P4	D90	52512	0	0	0	7	0	0	0	0	0	0	0	0	0	0	196	52	0	67	10	0	0	0	0	0	0	9	0	0	0	0	0	0	0	0	0	0	0	0	0	0	0	0	0	0	0
S2	PR	P4	D0	20139	0	0	0	0	0	0	0	0	0	0	14	0	0	24	11	8	0	0	0	0	0	0	0	0	0	0	30	12	0	7	6	0	7	8	0	16	0	0	0	0	0	0	0	0	0
S2	PR	P4	D28	28683	0	0	0	0	0	0	0	0	0	0	12	0	0	10	1814	111	0	868	3	0	10	0	0	0	0	7	20	1	0	0	0	0	0	7	0	0	0	0	0	0	0	0	0	0	0
S2	PR	P4	D90	163511	0	0	0	0	0	0	0	0	0	0	0	0	0	10	7893	1222	0	4077	6	0	0	0	0	0	0	4	9	10	0	0	0	0	0	0	0	0	0	0	0	0	0	0	0	0	0
S3	IR	P2	D0	6096	0	0	0	0	0	0	0	0	0	0	0	0	0	208	0	0	0	0	5	0	0	24	0	0	0	4	69	21	0	0	0	14	8	2	0	0	0	0	0	0	0	14	0	0	0
S3	NR	P2	D0	1669	0	0	0	0	0	0	0	0	0	0	0	0	0	0	5	0	0	0	0	0	0	0	0	0	0	0	0	0	0	0	0	0	0	0	0	0	0	0	0	0	0	0	0	0	0
S3	NR	P2	D28	4074	0	0	0	0	0	0	0	0	0	0	7	0	0	0	9	0	0	0	0	0	0	0	0	0	0	2	4	7	0	0	0	0	0	7	0	0	0	0	0	0	0	0	0	0	0
S3	NR	P2	D90	10833	0	0	0	0	0	0	0	0	0	0	0	0	0	0	0	0	0	0	1	0	0	0	0	0	0	0	2	6	0	0	0	0	0	0	0	0	0	0	0	0	0	0	0	0	0
S3	PR	P2	D0	777	0	0	0	0	0	0	0	0	0	0	0	0	0	0	0	0	0	0	1	0	0	0	0	0	0	2	8	0	0	0	0	0	0	0	0	0	0	0	0	0	0	0	0	0	0
S3	PR	P2	D28	9863	0	0	0	0	0	0	0	0	0	0	0	0	0	20	35	9	0	0	4	0	0	0	0	0	0	0	21	14	0	0	9	0	0	6	0	0	3	7	0	0	0	0	0	9	0
S3	PR	P2	D90	8456	0	0	0	0	0	0	0	0	0	0	0	0	0	12	43	11	0	0	19	0	0	0	0	0	0	2	1	3	0	0	0	0	8	2	9	0	7	0	0	0	0	0	0	0	0
S4	IR	P4	D0	11757	0	0	0	0	0	0	0	0	0	0	0	0	0	16	64	0	0	0	5	0	0	0	8	0	0	1	7	5	0	0	3	0	7	0	0	0	0	0	0	0	0	0	0	0	0
S4	IR	P4	D28	8318	0	0	0	0	0	0	0	0	0	0	0	0	0	33	549	22	0	36	2	0	0	0	0	0	0	5	9	18	0	0	3	21	0	5	0	11	0	0	0	0	0	0	0	0	0
S4	IR	P4	D90	4169	0	0	0	0	0	0	0	0	0	0	0	0	0	0	158	10	0	36	0	0	0	0	0	0	0	2	2	12	0	0	0	0	0	0	0	0	0	0	0	0	0	0	0	0	0
S4	NR	P4	D90	7034	0	0	0	0	0	0	0	0	0	0	0	0	0	0	0	0	0	0	0	0	0	0	0	0	0	9	0	0	0	0	0	0	0	0	0	0	0	0	0	0	0	0	0	0	0
S4	OR	P4	D0	49545	0	0	0	0	0	0	7	0	0	0	0	0	0	0	84	6	0	38	0	0	0	0	0	0	0	0	0	0	0	0	0	0	0	0	0	0	0	0	0	0	0	0	0	0	0
S4	OR	P4	D28	77048	0	0	0	0	0	0	0	0	0	0	0	0	0	0	32	19	0	0	6	0	0	0	0	0	0	0	0	0	0	0	0	0	0	0	0	0	0	0	0	0	0	0	0	0	0
S4	OR	P4	D90	6252	0	0	0	0	0	0	0	0	0	0	0	0	0	0	10	0	0	0	0	0	0	0	0	0	0	0	0	0	0	0	0	0	0	0	0	0	0	0	0	0	0	0	0	0	0
S4	PR	P4	D0	14905	0	0	0	0	0	0	0	0	0	0	0	0	0	20	345	39	0	40	7	0	0	0	0	0	0	2	16	4	0	0	0	0	0	7	0	0	0	0	0	0	0	0	0	0	0
S4	PR	P4	D28	546	0	0	0	0	0	0	0	0	0	0	0	0	0	0	48	0	0	9	0	0	0	0	0	0	0	2	0	0	0	0	0	0	0	0	0	0	0	0	0	0	0	0	0	0	0
S4	PR	P4	D90	19917	0	0	0	0	0	0	0	0	0	0	0	0	0	9	3135	111	0	689	2	0	0	0	0	0	0	0	2	8	0	0	0	0	0	0	0	0	0	0	0	0	0	0	0	0	0
S5	IR	P4	D28	2914	0	0	0	0	0	0	0	0	0	0	0	0	0	0	0	0	0	0	5	0	0	0	0	0	0	2	5	7	0	0	0	0	0	6	0	0	0	0	0	0	0	0	0	0	0
S5	IR	P4	D90	7096	0	0	0	0	0	0	0	0	0	0	0	0	0	6	68	17	0	0	10	0	0	0	0	0	0	9	27	5	0	0	2	9	0	17	3	10	0	0	0	0	0	0	0	0	0
S5	NR	P4	D0	327	0	0	0	0	0	0	0	0	0	0	0	0	0	0	0	0	0	0	0	0	0	0	0	0	0	0	0	0	0	0	0	0	0	0	0	0	0	0	0	0	0	0	0	0	0
S5	NR	P4	D28	3202	0	0	0	0	0	0	0	0	0	0	7	0	0	0	0	0	0	0	4	0	0	0	0	0	0	1	8	0	0	0	0	0	0	0	0	0	0	0	0	0	0	0	0	0	0
S5	NR	P4	D90	9908	0	0	0	10	0	0	0	0	0	0	0	0	0	0	5	11	0	0	1	0	0	0	0	0	0	1	7	0	0	0	0	0	0	0	0	0	0	0	0	0	0	0	0	0	0
S5	OR	P4	D0	91678	0	0	0	0	0	0	0	0	0	0	0	0	0	0	511	12	0	14	9	0	0	0	0	0	0	5	12	0	0	0	0	0	0	0	0	0	0	0	0	0	0	0	0	0	0
S5	OR	P4	D28	162438	0	0	0	12	0	0	0	0	0	0	0	0	0	0	318	63	0	36	15	9	0	0	0	0	0	10	6	0	0	0	0	0	0	0	0	0	0	0	0	0	0	0	0	0	0
S5	OR	P4	D90	51897	0	0	0	0	0	0	0	0	0	0	0	0	0	0	89	0	0	6	2	0	0	0	0	0	0	6	0	0	0	0	0	0	0	0	0	0	0	0	0	0	0	0	0	0	0
S5	PR	P4	D0	337	0	0	0	0	0	0	0	0	0	0	0	0	0	0	0	0	0	0	0	0	0	0	0	0	0	0	0	0	0	0	0	0	0	0	0	0	0	0	0	0	0	0	0	0	0
S5	PR	P4	D28	933	0	0	0	0	0	0	0	0	0	0	0	0	0	0	0	0	0	0	0	0	0	0	0	0	0	1	7	0	0	0	0	0	0	0	0	0	0	0	0	0	0	0	0	0	0
S5	PR	P4	D90	18337	0	0	0	0	0	0	0	0	0	0	0	0	0	36	1472	55	0	138	8	0	0	0	0	0	0	3	34	4	0	0	0	0	0	0	0	0	0	0	0	0	0	0	0	0	0
S6	IR	P4	D0	13305	0	0	0	0	0	0	0	0	0	0	7	10	0	38	25	11	0	0	0	7	0	0	0	0	0	1	29	15	0	0	7	0	0	12	0	0	0	0	0	0	0	0	0	0	0
S6	IR	P4	D28	9833	19	0	0	0	0	0	0	0	0	0	0	8	0	11	345	73	0	77	2	0	0	0	0	0	0	0	13	7	0	0	0	0	0	13	0	0	2	37	0	0	0	0	0	0	0
S6	IR	P4	D90	12604	0	0	0	0	0	0	0	0	0	0	0	0	0	38	67	8	0	0	6	0	0	0	0	0	0	6	4	3	0	0	0	0	0	6	0	0	0	10	0	0	0	0	0	0	0
S6	NR	P4	D0	4511	0	0	0	0	0	0	0	0	0	0	12	0	0	0	0	0	0	0	6	0	0	0	0	0	0	0	0	0	0	0	0	0	0	0	0	0	0	0	0	0	0	0	0	0	0
S6	NR	P4	D28	1905	0	0	0	0	0	0	0	0	0	0	5	0	0	0	0	0	0	0	0	0	0	0	0	0	0	0	0	0	0	0	0	0	0	0	0	0	0	0	0	0	0	0	0	0	0
S6	NR	P4	D90	4280	0	0	0	0	0	0	0	0	0	0	0	0	0	0	0	0	0	0	0	0	0	0	0	0	0	0	0	0	0	0	0	0	0	0	0	0	0	0	0	0	0	0	0	0	0
S6	OR	P4	D0	98342	0	0	0	24	0	0	0	0	0	0	0	0	0	0	34	0	0	0	0	0	0	0	0	0	0	0	0	0	0	0	0	0	0	0	0	0	0	0	0	0	0	0	0	0	0
S6	OR	P4	D28	39407	0	0	0	0	0	0	0	0	0	0	0	0	0	0	113	28	0	0	6	0	0	0	0	0	0	0	0	0	0	0	0	0	0	0	0	0	0	0	0	0	0	0	0	0	0
S6	OR	P4	D90	13758	0	0	0	8	0	0	0	0	0	0	0	0	0	0	0	0	0	0	0	0	0	0	0	0	0	0	0	0	0	0	0	0	0	0	0	0	0	0	0	0	0	0	0	0	0
S6	PR	P4	D28	1083	0	0	0	0	0	0	0	0	0	0	0	0	0	0	83	0	0	71	6	0	0	0	0	0	0	0	5	0	0	0	0	0	0	0	0	0	0	0	0	0	0	0	0	0	0
S6	PR	P4	D90	6041	0	0	0	0	0	0	0	0	0	0	0	0	0	14	95	19	0	29	0	0	0	0	0	0	0	5	6	4	0	0	0	0	0	8	0	0	0	0	0	0	0	0	0	0	0
S7	IR	P2	D0	458	0	0	0	0	0	0	0	0	0	0	0	0	0	0	0	0	0	0	0	0	0	0	0	0	0	0	0	0	0	0	0	0	0	0	0	0	0	0	0	0	0	0	0	0	0
S7	IR	P2	D28	5870	0	0	0	0	0	0	0	0	0	0	0	0	0	19	0	0	0	0	0	0	0	0	0	0	0	2	9	0	0	0	0	0	0	0	0	0	0	0	0	0	0	0	0	0	0
S7	IR	P2	D90	7734	0	0	0	0	0	0	0	0	0	0	0	0	0	0	0	10	0	0	0	0	0	0	0	0	0	4	4	8	0	0	0	0	0	0	0	0	0	0	0	0	0	0	0	0	0
S7	NR	P2	D0	1081	0	0	0	0	0	0	0	0	0	0	0	0	0	0	0	0	0	0	0	0	0	0	0	0	0	0	0	0	0	0	0	0	0	0	0	0	0	0	0	0	0	0	0	0	0
S7	NR	P2	D28	7476	0	0	0	5	0	0	0	0	0	0	0	0	0	0	0	0	0	0	0	0	0	0	0	0	0	0	6	0	0	0	0	0	0	0	0	0	0	0	0	0	0	0	0	0	0
S7	NR	P2	D90	4887	0	0	0	0	0	0	0	0	0	0	0	0	0	0	0	0	0	0	0	0	0	0	0	0	0	0	0	0	0	0	0	0	0	0	0	0	0	0	0	0	0	0	0	0	0
S7	PR	P2	D0	5732	0	0	0	0	0	0	0	0	0	0	0	0	0	0	17	7	0	0	0	0	0	0	0	0	0	7	7	3	0	0	0	0	0	1	0	0	1	7	0	0	0	0	0	0	0
S7	PR	P2	D28	28997	0	0	0	0	0	0	0	0	0	0	0	0	0	0	4228	166	0	284	1	0	0	0	0	0	0	0	0	9	0	0	0	0	0	0	0	0	0	0	0	0	0	0	0	0	0
S7	PR	P2	D90	17921	0	0	0	0	0	0	0	0	0	0	0	0	0	0	258	99	0	43	3	0	0	0	0	0	0	6	2	10	0	0	0	0	0	0	0	0	0	0	0	0	0	0	0	0	0
S8	IR	P2	D0	147	0	0	0	0	0	0	0	0	0	0	5	0	0	0	0	0	0	0	0	0	0	0	0	0	0	0	0	0	0	0	0	0	0	0	0	0	0	0	0	0	0	0	0	0	0
S8	NR	P2	D0	4455	0	0	0	0	0	0	0	0	0	0	11	0	0	11	8	0	0	0	0	0	0	0	0	0	0	4	0	0	0	0	0	0	0	0	0	0	0	0	0	0	0	0	0	0	0
S8	PR	P2	D0	36832	0	0	0	0	0	0	0	0	0	0	0	0	0	23	4042	786	0	874	6	0	0	0	0	0	0	4	23	9	0	0	2	0	15	0	0	0	0	0	0	0	0	0	0	0	0
S9	IR	P2	D0	10916	0	0	0	0	0	0	0	0	0	0	0	0	0	11	11	7	0	0	3	0	0	0	0	0	0	0	63	11	0	0	0	0	0	4	4	9	0	0	0	0	0	0	0	0	0
S9	IR	P2	D28	1	0	0	0	0	0	0	0	0	0	0	0	0	0	0	0	0	0	0	0	0	0	0	0	0	0	0	0	0	0	0	0	0	0	0	0	0	0	0	0	0	0	0	0	0	0
S9	IR	P2	D90	33502	0	0	0	0	0	0	0	0	0	0	0	0	0	25	24	58	0	0	8	0	0	0	0	0	0	1	32	7	0	0	1	0	8	8	1	12	1	9	0	0	0	0	0	0	0
S9	NR	P2	D0	7588	0	0	0	0	0	0	0	0	0	0	6	0	0	0	0	0	0	0	0	0	0	0	0	0	0	0	0	0	0	0	0	0	0	0	0	0	0	0	0	0	0	0	0	0	0
S9	NR	P2	D28	13964	0	0	0	14	0	0	0	0	0	0	0	0	0	0	12	0	0	0	0	0	0	0	0	0	0	0	0	0	0	0	0	0	0	0	0	0	0	0	0	0	0	0	0	0	0
S9	NR	P2	D90	11168	0	0	0	0	0	0	0	0	0	0	0	0	0	0	0	0	0	0	0	0	0	0	0	0	0	0	0	0	0	0	0	0	0	0	0	0	0	0	0	0	0	0	0	0	0
S9	OR	P2	D0	65513	0	0	0	23	0	0	0	0	0	0	0	0	0	0	68	35	0	0	0	0	0	0	0	0	0	0	0	0	0	0	0	0	0	0	0	0	0	0	0	0	0	0	0	0	0
S9	OR	P2	D28	27400	0	0	0	0	0	0	0	0	0	0	0	0	0	0	220	0	0	8	0	0	0	0	0	0	0	0	0	0	0	0	0	0	0	0	0	0	0	0	0	0	0	0	0	0	0
S9	OR	P2	D90	22943	0	0	0	18	0	0	0	0	0	0	0	0	0	0	51	0	0	0	0	0	0	0	0	0	0	0	0	0	0	0	0	0	0	0	0	0	0	0	0	0	0	0	0	0	0
S9	PR	P2	D0	38403	0	8	0	0	0	0	0	8	0	0	28	0	0	10	144	18	0	0	6	0	0	0	0	0	0	6	12	0	0	0	0	0	0	0	0	0	0	0	0	0	0	0	0	0	0
S9	PR	P2	D28	1126268	0	0	26	0	0	41	0	0	0	0	0	0	0	0	59716	1151	0	3799	7	0	0	0	0	0	0	6	6	0	0	0	0	0	0	8	0	0	0	0	0	0	0	0	0	0	0
S9	PR	P2	D90	38030	0	0	0	0	0	0	0	0	0	0	0	0	0	0	2797	85	0	1137	2	0	0	0	0	0	0	8	11	0	0	0	0	0	0	0	0	0	0	0	0	0	0	0	0	0	0
S10	IR	P2	D0	10937	0	0	0	0	0	0	0	0	0	0	7	0	0	7	32	15	0	0	2	0	0	0	0	0	0	1	32	31	0	0	0	0	0	5	0	0	10	26	0	0	0	0	0	0	0
S10	IR	P2	D28	12897	79	0	0	0	29	0	0	0	0	11	0	0	0	10	10	79	0	0	2	0	0	0	0	0	0	2	20	11	0	0	0	0	0	0	0	0	0	0	0	0	0	0	0	0	0
S10	IR	P2	D90	2	0	0	0	0	0	0	0	0	0	0	0	0	0	0	0	0	0	0	0	0	0	0	0	0	0	0	0	0	0	0	0	0	0	0	0	0	0	0	0	0	0	0	0	0	0
S10	NR	P2	D0	13280	0	0	0	9	0	0	0	0	0	0	0	0	0	0	0	0	0	0	0	0	0	0	0	0	0	0	0	0	0	0	0	0	0	0	0	0	0	0	0	0	0	0	0	0	0
S10	NR	P2	D28	6159	0	0	0	0	0	0	0	0	0	0	0	0	0	0	0	0	0	0	0	0	0	0	0	0	0	0	0	0	0	0	0	0	0	0	0	0	0	0	0	0	0	0	0	0	0
S10	NR	P2	D90	6187	0	0	0	0	0	0	0	0	0	0	0	0	0	0	0	0	0	0	0	0	0	0	0	0	0	0	2	0	0	0	0	0	0	0	0	0	0	0	0	0	0	0	0	0	0
S10	OR	P2	D0	78180	0	0	0	0	0	0	0	0	0	0	0	0	0	0	427	0	0	0	0	0	0	0	0	0	0	3	8	0	0	0	0	0	0	0	0	0	0	0	0	0	0	0	0	0	0
S10	OR	P2	D28	93305	0	0	0	0	0	0	0	0	0	0	9	0	0	0	952	128	0	71	10	0	0	0	0	0	0	3	10	0	0	0	0	0	0	1	0	0	0	0	0	0	0	0	8	0	0
S10	OR	P2	D90	45232	0	0	0	0	0	0	0	0	0	0	0	0	0	0	543	0	0	0	9	0	0	0	0	0	0	1	2	0	0	0	0	0	0	0	0	0	0	0	0	0	0	0	0	0	0
S10	PR	P2	D0	7549	0	0	0	0	0	0	0	0	0	0	0	0	0	0	20	6	0	0	0	0	0	0	0	0	0	0	7	0	0	0	0	0	0	0	0	0	0	0	0	0	0	0	0	0	0
S10	PR	P2	D28	4435	0	0	0	0	0	0	0	0	0	0	0	0	0	0	51	28	0	11	0	0	0	0	0	0	0	5	10	0	0	0	0	0	0	0	0	0	0	0	0	0	0	0	0	0	0
S10	PR	P2	D90	18622	0	0	0	0	0	0	0	0	0	0	0	0	0	0	1233	388	0	809	17	0	0	0	0	7	0	0	6	0	0	0	0	0	0	0	0	0	0	0	0	0	0	0	0	0	0
S11	IR	P2	D0	4970	0	0	0	0	0	0	0	0	0	0	0	0	0	0	0	0	0	0	2	0	0	0	0	0	0	3	7	7	0	0	0	0	0	0	0	0	0	0	0	0	0	0	0	0	0
S11	IR	P2	D28	4698	0	0	0	0	0	0	0	0	0	0	0	0	0	6	0	14	0	0	3	0	0	0	0	0	0	6	20	6	0	0	1	0	7	0	0	12	0	0	0	0	0	6	0	0	0
S11	IR	P2	D90	6015	0	0	0	0	0	0	0	0	0	0	0	0	0	25	20	10	0	0	2	0	0	0	0	0	13	2	12	10	0	0	0	0	0	5	2	11	0	0	0	0	0	0	0	0	0
S11	NR	P2	D0	9861	0	0	0	11	0	0	0	0	0	0	0	0	0	0	0	0	0	0	0	0	0	0	0	0	0	0	0	0	0	0	0	0	0	0	0	0	0	0	0	0	0	0	0	0	0
S11	NR	P2	D28	6435	0	0	0	0	0	0	0	0	0	0	0	0	0	0	0	0	0	0	0	0	0	0	0	0	0	0	0	0	0	0	0	0	0	0	0	0	0	0	0	0	0	0	0	0	0
S11	NR	P2	D90	4508	0	0	0	0	0	0	0	0	0	0	0	0	0	0	0	0	0	0	0	0	0	0	0	0	0	0	0	0	0	0	0	0	0	0	0	0	0	0	0	0	0	0	0	0	0
S11	OR	P2	D0	19060	0	0	0	6	0	0	0	0	0	0	0	0	0	0	35	0	0	0	0	0	0	0	0	0	0	0	0	0	0	0	0	0	0	0	0	0	0	0	0	0	0	0	0	0	0
S11	OR	P2	D28	63266	0	0	0	11	0	0	0	0	0	0	0	0	0	0	441	45	0	30	3	0	0	0	0	0	0	2	6	8	0	0	0	0	0	0	0	0	0	0	0	0	0	0	0	0	0
S11	PR	P2	D0	68476	0	0	0	0	0	0	0	236	46	0	0	0	0	0	3314	149	0	792	12	9	0	0	0	0	0	7	5	7	0	0	0	0	0	0	0	0	0	0	0	0	0	0	0	0	0
S11	PR	P2	D28	48226	0	0	0	0	0	0	0	235	65	0	0	0	0	11	937	123	0	156	6	0	0	0	0	0	0	4	20	7	0	0	0	0	0	15	0	0	0	0	0	0	0	0	0	0	0
S12	IR	P2	D0	368	0	0	0	0	0	0	0	0	0	0	0	0	0	0	0	0	0	0	0	0	0	0	0	0	0	0	0	5	0	0	0	0	0	0	0	0	0	0	0	0	0	0	0	0	0
S12	IR	P2	D28	5106	0	0	0	0	0	0	0	0	0	0	0	0	0	28	8	11	0	6	4	0	0	0	0	0	0	0	5	9	0	0	0	0	0	0	0	0	0	0	0	0	0	0	0	0	0
S12	IR	P2	D90	4173	0	0	0	0	0	0	0	0	0	0	0	0	0	25	26	13	0	0	3	0	0	0	0	0	0	0	11	9	0	0	6	0	0	0	0	0	0	0	0	0	0	0	0	0	0
S12	NR	P2	D0	4762	0	0	0	0	0	0	0	0	0	0	0	0	0	0	0	0	0	0	0	0	0	0	0	0	0	0	0	0	0	0	0	0	0	0	0	0	0	0	0	0	0	0	0	0	0
S12	NR	P2	D28	4496	0	0	0	5	0	0	0	0	0	0	5	0	0	0	0	0	0	0	0	0	0	0	0	0	0	0	0	0	0	0	0	0	0	0	0	0	0	0	0	0	0	0	0	0	0
S12	NR	P2	D90	10102	0	0	0	6	0	0	0	0	0	0	0	0	0	0	0	0	0	0	0	0	0	0	0	0	0	0	0	0	0	0	0	0	0	0	0	0	0	0	0	0	0	0	0	0	0
S12	OR	P2	D0	38872	0	0	0	6	0	0	0	0	0	0	0	0	0	0	93	6	0	19	2	0	0	0	0	0	0	6	0	0	0	0	0	0	0	0	0	0	0	0	0	0	0	0	0	0	0
S12	OR	P2	D28	17626	0	0	0	12	0	0	0	0	0	0	0	0	0	0	94	0	0	0	0	0	0	0	0	0	0	0	0	0	0	0	0	0	0	0	0	0	0	0	0	0	0	0	0	0	0
S12	OR	P2	D90	56418	0	0	0	0	0	0	0	0	0	0	0	0	0	0	649	0	0	26	3	0	0	0	0	0	0	5	8	0	0	0	0	0	0	0	0	0	0	0	0	0	0	0	0	0	0
S12	PR	P2	D0	13365	0	0	0	0	0	0	0	0	0	0	0	0	0	24	7	0	0	0	0	0	0	0	0	0	0	4	8	2	0	0	0	0	0	7	0	0	0	0	0	0	0	0	0	0	0
S12	PR	P2	D28	5290	0	0	0	0	0	0	0	0	0	0	0	0	0	0	0	8	0	0	0	0	0	0	0	0	0	5	12	7	0	0	0	0	0	0	0	0	0	0	0	0	0	0	0	0	0
S12	PR	P2	D90	8545	0	0	0	0	0	0	0	0	0	0	0	7	0	0	243	42	0	63	1	0	0	0	0	0	0	0	7	19	0	0	0	0	0	17	0	0	0	0	0	0	0	0	0	0	0
S13	IR	P2	D28	1055	0	0	0	0	0	0	0	0	0	0	0	0	0	0	0	0	0	0	0	0	0	0	0	0	0	6	4	6	0	0	0	0	0	0	0	0	0	0	0	0	0	0	0	0	0
S13	IR	P2	D90	152	0	0	0	0	0	0	0	0	0	0	0	0	0	0	0	0	0	0	0	0	0	0	0	0	0	0	0	0	0	0	0	0	0	0	0	0	0	0	0	0	0	0	0	0	0
S13	NR	P2	D28	4428	0	0	0	0	0	0	0	0	0	0	0	0	0	0	0	0	0	0	0	0	0	0	0	0	0	0	0	0	0	0	0	0	0	0	0	0	0	0	0	0	0	0	0	0	0
S13	NR	P2	D90	5108	0	0	0	0	0	0	0	0	0	0	0	0	0	0	0	0	0	0	0	0	0	0	0	0	0	0	0	0	0	0	0	0	0	0	0	0	0	0	0	0	0	0	0	0	0
S13	PR	P2	D28	11441	0	0	0	0	0	0	0	0	0	0	0	0	0	0	1462	348	0	218	0	0	0	0	0	0	0	2	16	0	0	0	0	0	0	0	0	0	0	0	0	0	0	0	0	0	0
S13	PR	P2	D90	6541	0	0	0	0	0	0	0	21	0	0	0	0	0	35	65	14	0	0	0	0	0	0	0	0	0	0	25	3	0	0	0	0	0	5	0	0	0	0	0	16	0	0	0	0	12
S14	IR	P4	D0	1172	0	0	0	0	0	0	0	0	0	0	0	0	0	28	0	0	0	0	0	0	0	0	0	0	0	0	3	2	0	0	0	0	0	0	0	0	0	14	0	0	0	0	0	0	0
S14	IR	P4	D28	798	0	0	0	0	0	0	0	0	0	0	0	0	0	0	0	0	0	0	0	0	0	0	0	0	0	0	8	0	0	0	0	0	0	0	0	0	0	0	0	0	0	0	0	0	0
S14	IR	P4	D90	4816	0	0	0	0	0	0	0	0	0	0	30	0	0	36	0	20	0	0	4	0	0	0	0	0	0	4	17	24	0	0	0	0	9	2	0	21	0	27	0	0	0	0	0	0	0
S14	NR	P4	D0	11406	0	0	0	0	0	0	0	0	0	0	0	0	0	0	0	0	0	0	0	0	0	0	0	0	0	0	0	0	0	0	0	0	0	0	0	0	0	0	0	0	0	0	0	0	0
S14	NR	P4	D28	6271	0	0	0	0	0	0	0	0	0	0	0	0	0	0	0	0	0	0	0	0	0	0	0	0	0	0	0	0	0	0	0	0	0	0	0	0	0	0	0	0	0	0	0	0	0
S14	NR	P4	D90	20268	0	0	0	15	0	0	0	0	0	0	0	0	0	0	0	0	0	0	0	0	0	0	0	0	0	0	0	0	0	0	0	0	0	0	0	0	0	0	0	0	0	0	0	0	0
S14	OR	P4	D0	46578	0	0	0	8	0	0	0	0	0	0	0	0	0	0	71	0	0	0	3	0	0	0	0	0	0	3	0	0	0	0	0	0	0	0	0	0	0	0	0	0	0	0	0	0	0
S14	OR	P4	D28	32466	0	0	0	0	0	0	0	0	0	0	0	0	0	0	45	12	0	0	0	0	0	0	0	0	0	0	0	0	0	0	0	0	0	0	0	0	0	0	0	0	0	0	0	0	0
S14	OR	P4	D90	27143	0	0	0	0	0	0	0	0	0	0	0	0	0	0	55	0	0	0	0	0	0	0	0	0	0	0	0	0	0	0	0	0	0	0	0	0	0	0	0	0	0	0	0	0	0
S14	PR	P4	D0	51629	0	0	0	0	0	20	0	130	26	0	0	0	8	0	1333	87	0	714	1	0	0	8	0	0	0	0	7	0	0	0	0	0	0	7	0	0	0	0	0	0	0	0	0	0	0
S14	PR	P4	D28	68904	0	0	0	0	0	30	0	86	12	0	0	0	0	0	2303	84	0	1320	13	0	0	0	0	0	0	2	13	6	0	0	0	0	0	5	0	0	5	16	0	0	0	0	0	0	0
S14	PR	P4	D90	222581	0	0	0	0	0	115	0	138	14	0	7	0	0	18	8579	624	0	4530	10	0	0	9	0	0	0	1	14	13	0	0	0	0	0	10	0	0	0	0	0	0	0	0	0	0	0
S15	IR	P4	D0	6502	0	0	0	0	0	0	0	0	0	0	8	0	0	29	159	24	0	20	5	0	0	0	0	0	0	0	18	16	0	0	0	0	0	12	0	0	9	0	0	0	0	0	0	0	0
S15	IR	P4	D28	7534	0	0	0	0	0	0	0	0	0	0	0	0	13	96	32	17	0	0	7	0	0	0	0	0	0	9	28	15	0	0	7	0	0	11	0	0	7	0	13	0	0	13	0	0	0
S15	NR	P4	D0	20627	0	0	0	13	0	0	0	0	0	0	0	0	0	0	0	0	0	0	0	0	0	0	0	0	0	0	0	0	0	0	0	0	0	0	0	0	0	0	0	0	0	0	0	0	0
S15	NR	P4	D28	0	0	0	0	0	0	0	0	0	0	0	0	0	0	0	0	0	0	0	0	0	0	0	0	0	0	0	0	0	0	0	0	0	0	0	0	0	0	0	0	0	0	0	0	0	0
S15	NR	P4	D90	11590	0	0	0	6	0	0	0	0	0	0	0	0	0	0	0	0	0	0	0	0	0	0	0	0	0	0	0	0	0	0	0	0	0	0	0	0	0	0	0	0	0	0	0	0	0
S15	OR	P4	D0	35199	0	0	0	0	0	0	7	0	0	0	0	0	0	0	144	6	0	0	4	0	0	0	0	0	0	6	5	6	0	0	0	0	0	0	0	0	0	0	0	0	0	0	0	0	0
S15	OR	P4	D28	59075	0	0	0	16	0	0	0	0	0	0	0	0	0	0	44	20	0	0	0	0	0	0	0	0	0	0	0	0	0	0	0	0	0	0	0	0	0	0	0	0	0	0	0	0	0
S15	OR	P4	D90	11644	0	0	0	0	0	0	0	0	0	0	0	0	0	0	37	0	0	0	0	0	0	0	0	0	0	0	0	0	0	0	0	0	0	0	0	0	0	0	0	0	0	0	0	0	0
S15	PR	P4	D0	559917	0	0	7	0	0	8	0	0	0	0	0	0	0	0	99063	8339	0	24775	12	0	0	7	0	0	0	7	24	4	0	0	0	0	0	16	0	0	0	0	0	0	0	0	0	0	0
S15	PR	P4	D28	438953	0	0	0	0	0	10	0	0	0	0	0	0	0	0	91204	10395	0	14078	27	0	0	0	0	0	0	8	25	7	0	0	0	0	0	6	0	0	8	0	0	0	0	0	0	0	0
S15	PR	P4	D90	107219	0	0	0	0	0	0	0	0	0	0	0	0	0	8	20927	6032	7	4757	32	13	19	0	0	0	0	4	58	4	0	0	0	0	0	10	0	0	0	0	0	0	0	0	0	0	0
S16	IR	P4	D0	23631	0	0	0	0	0	0	0	0	0	0	0	0	0	18	57	0	0	0	2	0	0	0	0	0	0	4	12	10	0	0	0	0	0	0	0	0	0	0	0	0	0	0	0	0	0
S16	IR	P4	D90	11947	0	0	0	0	0	0	0	0	0	0	0	0	0	21	11	29	0	0	2	0	0	0	0	0	0	0	19	16	0	0	0	0	0	8	0	10	0	0	0	0	0	0	0	0	0
S16	NR	P4	D0	17952	0	0	0	12	0	0	0	0	0	0	0	0	0	0	0	0	0	0	0	0	0	0	0	0	0	0	0	0	0	0	0	0	0	0	0	0	0	0	0	0	0	0	0	0	0
S16	NR	P4	D90	11498	0	0	0	0	0	0	0	0	0	0	0	0	0	0	0	0	0	0	0	0	0	0	0	0	0	0	0	0	0	0	0	0	0	0	0	0	0	0	0	0	0	0	0	0	0
S16	OR	P4	D0	46272	0	0	0	0	0	0	0	0	0	0	0	0	0	0	200	112	0	0	1	0	0	0	0	0	0	10	0	0	0	0	0	0	0	0	0	0	0	0	0	0	0	0	0	0	0
S16	OR	P4	D28	35900	0	0	0	0	0	0	0	0	0	0	0	0	0	0	149	8	0	10	0	0	0	0	0	0	0	0	0	0	0	0	0	0	0	0	0	0	0	0	0	0	0	0	0	0	0
S16	OR	P4	D90	20198	0	0	0	0	0	0	0	0	0	0	0	0	0	0	203	0	0	0	2	0	0	0	0	0	0	6	0	0	0	0	0	0	0	0	0	0	0	0	0	0	0	0	0	0	0
S16	PR	P4	D0	44563	0	0	0	0	0	0	0	0	0	0	0	0	0	0	331	42	0	51	12	0	0	0	0	0	0	4	0	0	0	0	0	0	0	0	0	0	0	0	0	0	0	0	0	0	0
S16	PR	P4	D28	6273	0	0	0	0	0	0	0	0	0	0	0	0	0	9	43	11	0	0	0	0	0	0	0	0	0	0	15	2	0	0	0	0	0	6	0	0	0	0	0	0	13	12	0	0	0
S16	PR	P4	D90	1925	0	0	0	0	0	0	0	0	0	0	7	0	0	0	0	38	0	0	0	0	0	0	0	0	0	0	6	5	0	0	0	0	0	6	0	0	0	0	0	0	0	0	0	0	0
[truncated: 5,000 more columns]
